# Supplementary material for: gEVE: a genome-based endogenous viral element database provides comprehensive viral protein-coding sequences in mammalian genomes
Source: Database (Oxford). 2016 May 30;2016:baw087. doi: 10.1093/database/baw087 (PMC4885607; doi:10.1093/database/baw087)
Supplement: Supplementary Data [file supp_baw087_gEVE_SupplementaryData.xlsx]

## Sheet: Table S1
Supplementary Table S1. HMM profiles used in this analysis
Database	gene (#)	profiles
Pfam (39 profiles)	gag (8)	Gag_p24, Gag_p30, zf-CCHC, zf-CCHC_2, zf-CCHC_3, zf-CCHC_4, zf-CCHC_5, zf-CCHC_6
	pro (23)	Asp, Asp_protease, Asp_protease_2, Cytomega_UL84, DCD, DUF1758, DUF570, G-patch, G-patch_2, Herpes_ORF11, Herpes_U55, Herpes_UL82_83, Peptidase_A2B, Peptidase_A2E, Peptidase_A3, RVP, RVP_2, Spuma_A9PTase, TAXi_C, TAXi_N, Zn_protease, dUTPase, gag-asp_proteas
	pol (6)	IN_DBD_C, Integrase_Zn, RNase_H, RVT_1, RVT_thumb, rve
	env (2)	GP41, TLV_coat
GypsyDB (304 profiles)	gag (51)	GAG_412_mdg1, GAG_alpharetroviridae, GAG_athila, GAG_betaretroviridae, GAG_cer2_3, GAG_crm, GAG_reina, GAG_del, GAG_galadriel, GAG_deltaretroviridae, GAG_gammaretroviridae, GAG_lentiviridae, GAG_micropia_mdg3, GAG_osvaldo, GAG_spumaretroviridae, GAG_tat, GAG_TF, GAG_csrn1, GAG_1731, GAG_17_6, GAG_a_clade, GAG_b_clade, GAG_bel, GAG_codi_c, GAG_codi_d, GAG_codi_I, GAG_codi_II, GAG_copia, GAG_epsilo…
	pro (65)	AP_DTG_ILG_template, AP_micropia_mdg3, AP_alpharetroviridae, AP_athila, AP_betaretroviridae, AP_cer2_3, AP_bel, AP_crm, AP_reina, AP_del, AP_galadriel, AP_cog3577, AP_cog5550, AP_ddi, AP_deltaretroviridae, AP_gammaretroviridae, AP_lentiviridae, AP_nix1, AP_osvaldo, AP_pepsins_A1a, AP_pepsins_A1b, AP_saspase, AP_retropepsins, AP_spumaretroviridae, AP_tat, AP_ty1copia, AP_csrn1, AP_1731, AP_17_6, A…
	pol (153)	RT_412_mdg1, RT_alpharetroviridae, RT_athila, RT_betaretroviridae, RT_cer2_3, RT_crm, RT_reina, RT_del, RT_galadriel, RT_TF, RT_deltaretroviridae, RT_gammaretroviridae, RT_lentiviridae, RT_micropia_mdg3, RT_osvaldo, RT_spumaretroviridae, RT_tat, RT_csrn1, RT_1731, RT_17_6, RT_a_clade, RT_b_clade, RT_badnavirus, RT_bel, RT_caulimovirus, RT_cavemovirus, RT_codi_c, RT_codi_d, RT_codi_I, RT_codi_II, …
	env (13)	ENV_alpharetroviridae, ENV_athila, ENV_B-type_betaretroviridae, ENV_D-type_betaretroviridae, ENV_deltaretroviridae, ENV_gammaretroviridae, ENV_errantiviridae, ENV_lentiviridae, ENV_retroviridae, ENV_spumaretroviridae, ENV_epsilonretroviridae, ENV_sire, ENV_tas
	others (32)	BEL1_spumaretroviridae, BEL2_spumaretroviridae, NEF_retroviridae, ORFQ_retroviridae, VIF_retroviridae, VIF_Q_retroviridae, ORFW_retroviridae, ORFX_betaretroviridae, REV_retroviridae, REX_retroviridae, ROF_retroviridae, SORF_retroviridae, TAT_retroviridae, TAX_retroviridae, TOF_retroviridae, VPR_VPX_retroviridae, VPR_retroviridae, VPX_retroviridae, ORF2_badnavirus, ORF6_badnavirus, ORFB_soymovirus…

## Sheet: Table S2
Supplementary Table S2. Known EVE sequences used in this analysis
Species	Gene Name	Gene type	NT: Acc #	AA: Acc #
Human (Homo sapiens)	Syncytin-1 (HERV-W env)	Env	AF072506.2	AAD14546.2
Chimp (Pan troglodytes)	Syncytin-1 (HERV-W env)	Env	AY101587.1	AAM68166.1
Gorilla (Gorilla gorilla)	Syncytin-1 (HERV-W env)	Env	DQ256474.1	ABB73024.1
Oran (Pongo pygmaeus)	Syncytin-1 (HERV-W env)	Env	DQ256475.1	ABB73025.1
Gibbon (Hylobates pileatus)	Syncytin-1 (HERV-W env)	Env	AY101593.1	AAM68172.1
Human (Homo sapiens)	Syncytin-2 (HERV-FRD env)	Env	NM_207582.2	NP_997465.1
Chimp (Pan troglodytes)	Syncytin-2 (HERV-FRD env)	Env	NM_001080784.2	NP_001074253.1
Gorilla (Gorilla gorilla)	Syncytin-2 (HERV-FRD env)	Env	AJ577596.1	CAE12263.1
Oran (Pongo pygmaeus)	Syncytin-2 (HERV-FRD env)	Env	AJ577597.1	CAE12264.1
Gibbon (Hylobates moloch)	Syncytin-2 (HERV-FRD env)	Env	AJ577598.1	CAE12265.1
Crab-eating Macaque (Macaca fascicularis)	Syncytin-2 (HERV-FRD env)	Env	AJ577599.1	CAE12266.1
Marmoset (Callithrix jacchus)	Syncytin-2 (HERV-FRD env)	Env	AJ577600.1	CAE12267.1
Mouse (Mus musculus)	Syncytin-A	Env	NM_001013751.2	NP_001013773.1
Rat (Rattus norvegicus)	Syncytin-A	Env	NM_001014771.2	NP_001014771.1
Mouse (Mus musculus)	Syncytin-B	Env	NM_173420.3	NP_775596.1
Rat (Rattus norvegicus)	Syncytin-B	Env	AY849978.1	AAW62451.1
giant panda (Ailuropoda melanoleuca)	syncytin-Car1	Env	JN587088.1	AEX32757.1
lesser panda (Ailurus fulgens)	syncytin-Car1	Env	JN587089.1	AEX32758.1
Oriental small-clawed otter (Aonyx cinerea)	syncytin-Car1	Env	JN587090.1	AEX32759.1
binturong (Arctictis binturong)	syncytin-Car1	Env	JN587091.1	AEX32760.1
dog (Canis lupus familiaris)	syncytin-Car1	Env	JN587092.1	AEX32761.1
spotted hyena (Crocuta crocuta)	syncytin-Car1	Env	JN587093.1	AEX32762.1
Cryptoprocta ferox	syncytin-Car1	Env	JN587094.1	AEX32763.1
Felis catus	syncytin-Car1	Env	JN587095.1	AEX32764.1
Halichoerus grypus	syncytin-Car1	Env	JN587096.1	AEX32765.1
Leptailurus serval	syncytin-Car1	Env	JN587097.1	AEX32766.1
Mephitis mephitis	syncytin-Car1	Env	JN587098.1	AEX32767.1
Nandinia binotata	syncytin-Car1	Env	JN587099.1	AEX32768.1
Neofelis nebulosa	syncytin-Car1	Env	JN587100.1	AEX32769.1
Odobenus rosmarus	syncytin-Car1	Env	JN587101.1	AEX32770.1
Otocyon megalotis	syncytin-Car1	Env	JN587102.1	AEX32771.1
Panthera leo	syncytin-Car1	Env	JN587103.1	AEX32772.1
Panthera leo krugeri	syncytin-Car1	Env	JN587104.1	AEX32773.1
northern Persian leopard (Panthera pardus saxicolor)	syncytin-Car1	Env	JN587105.1	AEX32774.1
tiger (Panthera tigris)	syncytin-Car1	Env	JN587106.1	AEX32775.1
puma (Puma concolor)	syncytin-Car1	Env	JN587107.1	AEX32776.1
Prionodon pardicolor	syncytin-Car1	Env	JN587108.1	AEX32777.1
raccoon (Procyon lotor)	syncytin-Car1	Env	JN587109.1	AEX32778.1
meerkat (Suricata suricatta)	syncytin-Car1	Env	JN587110.1	AEX32779.1
spectacled bear (Tremarctos ornatus)	syncytin-Car1	Env	JN587111.1	AEX32780.1
red fox (Vulpes vulpes)	syncytin-Car1	Env	JN587112.1	AEX32781.1
California sea lion (Zalophus californianus)	syncytin-Car1	Env	JN587113.1	AEX32782.1
rabbit (Oryctolagus cuniculus)	syncytin-Ory1	Env	GU196371.1	ACZ58381.1
Lodgepole chipmunk (Tamias speciosus)	syncytin-Mar1	Env	KJ670373.1	AHZ59681.1
Uinta chipmunk (Tamias umbrinus)	syncytin-Mar1	Env	KJ670374.1	AHZ59682.1
thirteen-lined ground squirrel (Ictidomys tridecemlineatus)	syncytin-Mar1	Env	KJ145238.1	AHZ59674.1
California ground squirrel (Otospermophilus beecheyi)	syncytin-Mar1	Env	KJ145239.1	AHZ59675.1
woodchuck (Marmota monax)	syncytin-Mar1	Env	KJ145240.1	AHZ59676.1
Tarbagan marmot (Marmota sibirica)	syncytin-Mar1	Env	KJ145241.1	AHZ59677.1
Richardson's ground squirrel (Urocitellus richardsonii)	syncytin-Mar1	Env	KJ145242.1	AHZ59678.1
Arctic ground squirrel	syncytin-Mar1	Env	KJ145243.1	AHZ59679.1
red-cheeked ground squirrel (Spermophilus erythrogenys)	syncytin-Mar1	Env	KJ145244.1	AHZ59680.1
cattle (Bos taurus)	syncytin-Rum1	Env	JX412964.1	AGE09538.1
Sitatunga (Tragelaphus spekii)	syncytin-Rum1	Env	JX412965.1	AGE09539.1
goat (Capra hircus)	syncytin-Rum1	Env	JX412966.1	AGE09540.1
markhor (Capra falconeri)	syncytin-Rum1	Env	JX412967.1	AGE09541.1
Siberian ibex (Capra sibirica)	syncytin-Rum1	Env	JX412968.1	AGE09542.1
sheep (Ovis aries)	syncytin-Rum1	Env	JX412969.1	AGE09543.1
Pyrenean chamois (Rupicapra pyrenaica)	syncytin-Rum1	Env	JX412970.1	AGE09544.1
takin (Budorcas taxicolor)	syncytin-Rum1	Env	JX412971.1	AGE09545.1
sable antelope (Hippotragus niger)	syncytin-Rum1	Env	JX412972.1	AGE09546.1
springbok (Antidorcas marsupialis)	syncytin-Rum1	Env	JX412973.1	AGE09547.1
blackbuck (Antilope cervicapra)	syncytin-Rum1	Env	JX412974.1	AGE09548.1
lechwe (Kobus leche)	syncytin-Rum1	Env	JX412975.1	AGE09549.1
chital (Axis axis)	syncytin-Rum1 clone 1	Env	JX412976.1	AGE09550.1
chital (Axis axis)	syncytin-Rum1 clone 2	Env	JX412977.1	AGE09551.1
chital (Axis axis)	syncytin-Rum1 clone 3	Env	JX412978.1	AGE09552.1
chital (Axis axis)	syncytin-Rum1 clone 4	Env	JX412979.1	AGE09553.1
giraffe (Giraffa camelopardalis)	syncytin-Rum1	Env	JX412980.1	AGE09554.1
pronghorn (Antilocapra americana)	syncytin-Rum1 clone 1	Env	JX412981.1	AGE09555.1
pronghorn (Antilocapra americana)	syncytin-Rum1 clone 2	Env	JX412982.1	AGE09556.1
pronghorn (Antilocapra americana)	syncytin-Rum1 clone 3	Env	JX412983.1	AGE09557.1
pronghorn (Antilocapra americana)	syncytin-Rum1 clone 4	Env	JX412984.1	AGE09558.1
pronghorn (Antilocapra americana)	syncytin-Rum1 clone 5	Env	JX412985.1	AGE09559.1
banteng (Bos javanicus)	Fematrin-1 (BERV-K1 env)	Env	AB749813.1	BAN59287.1
water buffalo (Bubalus bubalis)	Fematrin-1 (BERV-K1 env)	Env	AB749814.1	BAN59288.1
Sitatunga (Tragelaphus spekii)	Fematrin-1 (BERV-K1 env)	Env	AB749815.1	BAN59289.1
cattle (Bos taurus)	Fematrin-1 (BERV-K1 env)	Env	AB751366.1	BAN59293.1
cattle (Bos taurus)	BERV-K2 env	Env	AB587260.1	BAJ72718.1
cattle (Bos taurus)	BERV-P env	Env	AB753777.1	BAN14723.1
mouse (Mus musculus)	Fv1	Gag	NM_010244.3	NP_034374.2
rat (Rattus norvegicus)	Fv1	Gag	NM_001014018.2	NP_001014040.2
mouse (Mus musculus)	Fv4	Env	M33884.1	AAA37564.1
human (Homo sapiens)	Peg10 isoform 1	Gag	NM_015068.3	NP_055883.2
human (Homo sapiens)	Peg10 isoform 2	Gag	NM_001040152.1	NP_001035242.1
human (Homo sapiens)	Peg10 isoform 3	Gag	NM_001172437.1	NP_001165908.1
human (Homo sapiens)	Peg10 isoform 4	Gag	NM_001172438.1	NP_001165909.1
human (Homo sapiens)	Peg10 isoform 5	Gag	NM_001184961.1	NP_001171890.1
human (Homo sapiens)	Peg10 isoform 6	Gag	NM_001184962.1	NP_001171891.1
mouse (Mus musculus)	Peg10 isoform 1	Gag	NM_130877.2	NP_570947.2
mouse (Mus musculus)	Peg10 isoform 2	Gag	NM_001040611.1	NP_001035701.1
human (Homo sapiens)	SASPase	Pro	NM_152792.2	NP_690005.2
mouse (Mus musculus)	SASPase	Pro	NM_026414.2	NP_080690.2
cat (Felis catus)	Refrex-1 clone 3201-2D	Env	AB819753.1	BAN83909.1
cat (Felis catus)	Refrex-1 clone 3201-2A	Env	AB819754.1	BAN83910.1
cat (Felis catus)	Refrex-1 clone SB2A	Env	AB819755.1	BAN83911.1
cat (Felis catus)	Refrex-1 clone Esp2A	Env	AB819756.1	BAN83912.1
human (Homo sapiens)	suppressyn	Env	AB610407.1	BAN04646.1
human (Homo sapiens)	Peg11 (RTL1)	Gag	NM_001134888.2	NP_001128360.1
mouse (Mus musculus)	Peg11 (RTL1)	Gag	NM_184109.1	NP_908998.1
cattle (Bos taurus)	Peg11 (RTL1)	Gag	NM_001195020.1	NP_001181949.1
sheep (Ovis aries)	Peg11 (RTL1)	Gag	AF354168.3	ADE59015.1
pig (Sus scrofa)	Peg11 (RTL1)	Gag	NM_001134358.4	NP_001127830.4
cat (Felis catus)	FeLIX	Env	AF226623.1	AAF37837.1
human (Homo sapiens)	EBLN1	nucleoprotein	NM_001199938.1	NP_001186867.1
chimpanzee (Pan troglodytes)	EBLN1	nucleoprotein	XM_521424.4	XP_521424.2
bonobo (Pan paniscus)	EBLN1	nucleoprotein	XM_003821386.1	XP_003821434.1
gorilla (Gorilla gorilla)	EBLN1	nucleoprotein	XM_004049145.1	XP_004049193.1
Sumatran orangutan (Pongo abelii)	EBLN1	nucleoprotein	XM_003780294.1	XP_003780342.1
human (Homo sapiens)	EBLN2	nucleoprotein	NM_018029.3	NP_060499
chimpanzee (Pan troglodytes)	EBLN1-like	nucleoprotein	XM_003951429.1	XP_003951478.1
bonobo (Pan paniscus)	EBLN1	nucleoprotein	XM_003821386.1	XP_003821434.1
bonobo (Pan paniscus)	EBLN1-like	nucleoprotein	XM_003829876.1	XP_003829924.1
Sumatran orangutan (Pongo abelii)	EBLN2	nucleoprotein	XM_002813517.1	XP_002813563.1
Sumatran orangutan (Pongo abelii)	EBLN1-like	nucleoprotein	XM_003777342.1	XP_003777390.1
western lowland gorilla (Gorilla gorilla gorilla)	EBLN2	nucleoprotein	XM_004035903.1	XP_004035951.1
western lowland gorilla (Gorilla gorilla gorilla)	EBLN1-like	nucleoprotein	XM_004048028.1	XP_004048076.1
Rhesus monkey (Macaca mulatta)	EBLN2	nucleoprotein	NM_001265951.1	NP_001252880.1
crab-eating macaque (Macaca fascicularis)	EBLN2	nucleoprotein	XM_005547622.1	XP_005547679.1
Chlorocebus sabaeus (green monkey)	EBLN1	nucleoprotein	XM_008002838.1	XP_008001029.1
Chlorocebus sabaeus (green monkey)	EBLN2	nucleoprotein	XM_007985001.1	XP_007983192.1
Papio anubis (olive baboon)	EBLN2	nucleoprotein	XM_003894187.1	XP_003894236.1
Nomascus leucogenys (northern white-cheeked gibbon)	EBLN1	nucleoprotein	XM_004089082.1	XP_004089130.1
Nomascus leucogenys (northern white-cheeked gibbon)	EBLN2	nucleoprotein	XM_004093130.1	XP_004093178.1
Nomascus leucogenys (northern white-cheeked gibbon)	EBLN1-like	nucleoprotein	XM_004088777.1	XP_004088825.1
Ictidomys tridecemlineatus (thirteen-lined ground squirrel)	EBLN1-like	nucleoprotein	XM_005342477.1	XP_005342534.1
Orycteropus afer afer	EBLN1	nucleoprotein	XM_007950072.1	XP_007948263.1
Orycteropus afer afer	EBLN2	nucleoprotein	XM_007934883.1	XP_007933074.1
Galeopterus variegatus (Sunda flying lemur)	EBLN1	nucleoprotein	XM_008592200.1	XP_008590422.1
Chrysochloris asiatica (Cape golden mole)	EBLN1-like	nucleoprotein	XM_006861214.1	XP_006861276.1
Calypte anna (Anna's hummingbird)	EBLN1	nucleoprotein	XM_008498231.1	XP_008496453.1

## Sheet: Table S3
Supplementary Table S3. The numbers of extracted EVE sequences at STEP2 and STEP4 for each genome
Abbreviation	Species	STEP2 (RetroTector)	STEP2 (RepeatMasker)	STEP4 (BLAT + RepeatMasker + RetroTector)	Other*	SUM
Hsap38	Human	10676	32753	33965	1	33966
Ptro214	Chimpanzee	8687	29119	30098	1	30099
Ggor31	Gorilla	7474	25221	26334	1	26335
Pabe2	Orangutan	6753	27285	28314	1	28315
Panu2	Baboon	9522	26113	27229	1	27230
Mmul1	Macaque	8864	25981	26940	1	26941
Cjac321	Marmoset	4416	20886	21802	0	21802
Mmus38	Mouse	26025	59331	61184	0	61184
Rnor50	Rat	10353	33585	34861	0	34861
Ocun2	Rabbit	2068	12554	13214	0	13214
BtauUMD31	Cow	9001	104092	105654	0	105654
Btau461	Cow	8003	96648	98016	0	98016
Cfam31	Dog	1229	11024	11393	0	11393
Fcat62	Cat	2325	9806	11132	0	11132
Ecab2	Horse	1384	13818	14391	0	14391
Oari31	Sheep	2085	59624	61093	0	61093
Sscr102	Pig	1654	14644	15210	0	15210
Chir1	Goat	4736	35294	37003	0	37003
Mdom5	Opossum	20369	74752	77190	0	77190
Oana5	Platypus	41	1650	1742	0	1742
SUM	-	145665	714180	736765	6	736771
*suppressyn (Ref. 11) is manually added into the database because the sequence does not have any viral motifs even though its origin is viral infection
